# Supplementary material for: The Histidine Decarboxylase Gene Cluster of Lactobacillus parabuchneri Was Gained by Horizontal Gene Transfer and Is Mobile within the Species
Source: Front Microbiol. 2017 Feb 17;8:218. doi: 10.3389/fmicb.2017.00218 (PMC5313534; doi:10.3389/fmicb.2017.00218)
Supplement: Table S1 — Genomes used for the phylogenetic tree. [file Table1.XLSX]

## Sheet: Sheet1
Table S1. Genomes used for the phylogenetic tree
Strain	genome ID	Accession numbers
Lactobacillus acidophilus 30SC	uid63605	NC_015213, NC_015214, NC_015218
Lactobacillus acidophilus La 14	uid201479	NC_021181
Lactobacillus acidophilus NCFM	uid57685	NC_006814
Lactobacillus amylovorus GRL 1112	uid61179	NC_014724, NC_015319, NC_015322
Lactobacillus amylovorus GRL1118	uid160233	NC_017470, NC_017471, NC_017472
Lactobacillus brevis ATCC 367	uid57989	NC_008497, NC_008498, NC_008499
Lactobacillus brevis KB290	uid195560	NC_020819, NC_020820, NC_020821, NC_020822, NC_020823, NC_020824, NC_020825, NC_020826, NC_020827, NC_020828
Lactobacillus buchneri NRRL B 30929	uid66205	NC_015420, NC_015421, NC_015428, NC_015429
Lactobacillus buchneri CD034	uid73657	NC_016034, NC_016035, NC_018610, NC_018611
Lactobacillus casei ATCC 334	uid57985	NC_008502, NC_008526
Lactobacillus casei BD II	uid162119	NC_017474, NC_017476
Lactobacillus casei BL23	uid59237	NC_010999
Lactobacillus casei LC2W	uid162121	NC_017473, NC_017475
Lactobacillus casei LOCK919	uid210959	NC_021721, NC_021722
Lactobacillus casei W56	uid178736	NC_018641, NC_020057
Lactobacillus casei Zhang	uid50673	NC_011352, NC_014334
Lactobacillus crispatus ST1	uid48359	NC_014106
Lactobacillus delbrueckii bulgaricus 2038	uid161929	NC_017469
Lactobacillus delbrueckii bulgaricus ATCC 11842	uid58647	NC_008054
Lactobacillus delbrueckii bulgaricus ATCC BAA 365	uid57987	NC_008529
Lactobacillus delbrueckii bulgaricus ND02	uid60621	NC_014727, NC_014728
Lactobacillus fermentum CECT 5716	uid162003	NC_017465
Lactobacillus fermentum F6	uid203391	NC_021235
Lactobacillus fermentum IFO 3956	uid58865	NC_010610
Lactobacillus gasseri ATCC 33323	uid57687	NC_008530
Lactobacillus helveticus CNRZ32	uid212302	NC_021744
Lactobacillus helveticus DPC 4571	uid58761	NC_010080
Lactobacillus helveticus H10	uid162017	NC_017467, NC_017468
Lactobacillus helveticus R0052	uid174439	NC_018528
Lactobacillus johnsonii DPC 6026	uid162057	NC_017477
Lactobacillus johnsonii FI9785	uid41735	NC_012552, NC_013504, NC_013505
Lactobacillus johnsonii N6 2	uid229876	NC_022909
Lactobacillus johnsonii NCC 533	uid58029	NC_005362
Lactobacillus kefiranofaciens ZW3	uid67985	NC_015598, NC_015602, NC_015603
Lactobacillus paracasei 8700 2	uid55295	NC_022112, NC_022114, NC_022123
Lactobacillus plantarum 16	uid209042	NC_021514, NC_021515, NC_021516, NC_021517, NC_021518, NC_021519, NC_021520, NC_021525, NC_021526, NC_021527, NC_021528
Lactobacillus plantarum JDM1	uid59361	NC_012984
Lactobacillus plantarum P8	uid203333	NC_021224, NC_021225, NC_021226, NC_021227, NC_021228, NC_021233, NC_021234
Lactobacillus plantarum ST III	uid53537	NC_014554, NC_014558
Lactobacillus plantarum WCFS1	uid62911	NC_004567, NC_006375, NC_006376, NC_006377
Lactobacillus plantarum ZJ316	uid188689	NC_020229, NC_021903, NC_021904, NC_021912
Lactobacillus reuteri DSM 20016	uid58471	NC_009513
Lactobacillus reuteri I5007	uid208677	NC_021494, NC_021495, NC_021496, NC_021497, NC_021498, NC_021503, NC_021504
Lactobacillus reuteri JCM 1112	uid58875	NC_010609
Lactobacillus reuteri SD2112	uid55357	NC_015697, NC_015698, NC_015699, NC_015700, NC_015701
Lactobacillus reuteri TD1	uid213089	NC_021872
Lactobacillus rhamnosus ATCC 8530	uid162169	NC_017491
Lactobacillus rhamnosus GG	uid161983	NC_017482
Lactobacillus rhamnosus GG	uid59313	NC_013198
Lactobacillus rhamnosus Lc 705	uid59315	NC_013199, NC_013200
Lactobacillus rhamnosus LOCK900	uid210957	NC_021723
Lactobacillus rhamnosus LOCK908	uid210958	NC_021725
Lactobacillus ruminis ATCC 27782	uid73417	NC_015975
Lactobacillus sakei 23K	uid58281	NC_007576
Lactobacillus salivarius CECT 5713	uid162005	NC_017479, NC_017480, NC_017481, NC_017499
Lactobacillus salivarius UCC118	uid58233	NC_006529, NC_006530, NC_007929, NC_007930
Lactobacillus sanfranciscensis TMW 1 1304	uid72937	NC_015978, NC_015979, NC_015980
